# Supplementary material for: Bus Riding as Amplification Mechanism for SARS-CoV-2 Transmission, Germany, 2021
Source: Emerg Infect Dis. 2024 Apr;30(4):711–20. doi: 10.3201/eid3004.231299 (PMC10977817; doi:10.3201/eid3004.231299)
Supplement: Appendix — Additional information for study of bus riding as amplification mechanism for SARS-CoV-2 transmission by air travelers, Germany, 2021. [file 23-1299-Techapp-s1.xlsx]

## Sheet: Appendix Table
Article DOI: https://doi.org/10.3201/eid3004.231299
Bus Riding as Amplification Mechanism for SARS-CoV-2 Transmission, Germany, 2021
Appendix Table. Samples used in study of bus riding as amplification mechanism for SARS-CoV-2 transmission by air travelers, Germany, 2021
Identifier	ENA secondary sample accession	GenBank	GISAID accession
IMS-10061-CVDP-8B6C4365-E99E-4708-83A2-4214EBC8CB3D	ERS8315867
IMS-10116-CVDP-809EDB71-6F4C-4B65-87CF-71E75B19F2B4	ERS8331462
IMS-10209-CVDP-0CAA4CEC-3BB9-4237-92C1-7E0723E498A2	ERS8331531
IMS-10257-CVDP-9DB38C88-4158-459F-B874-85AB1B19F92A	ERS8315517
IMS-10267-CVDP-876856D5-F47E-445B-B92B-E0070D1D7491	ERS8332169
IMS-10257-CVDP-C0B5FEA6-866D-42D2-9F91-BA2CEEB14EEC	ERS8315578
IMS-10013-CVDP-06BB0B9D-6127-4811-87FE-BCFFF15873BE	ERS8336243
IMS-10013-CVDP-2519270B-8E9F-48CE-A9EA-5E52350B8572	ERS8321562
IMS-10013-CVDP-479A261D-0DB7-4B15-921A-09B5519B7190	ERS8330016
IMS-10013-CVDP-59709251-80D5-42C0-A9BC-FC60D57FC7A1	ERS8321532
IMS-10013-CVDP-5A51C3EA-789E-491C-B2E3-C105D661B598	ERS17888974
IMS-10013-CVDP-8566D1B7-42F0-4364-A427-F372266E97CE	ERS8336142
IMS-10013-CVDP-9A7BF63B-FBB9-4B81-BE43-692961D92DC2	ERS8336284
IMS-10061-CVDP-7C9051EB-7CFE-4F84-AEBD-1B92E9A41A65	ERS8315863
IMS-10013-CVDP-ABB5D323-7213-40DD-8B17-7C170428702A	ERS8321723
IMS-10013-CVDP-C5CD0670-37FD-47AC-9B7B-B94D1E31F35C	ERS8329857
IMS-10013-CVDP-C952A920-93D1-4E88-AC7C-EA810D1647EC	ERS8321535
IMS-10013-CVDP-D31D62E6-FBD7-4B8F-919C-22A5B16A5380	ERS8321699
IMS-10013-CVDP-EE3A0462-FA2D-4F8D-9DEA-EF2672594A79	ERS8329810
IMS-10013-CVDP-EF116124-9861-4D8F-949A-A65FC3CCD4F3	ERS8321314
IMS-10061-CVDP-13C1A5EA-2A3E-497C-B6E4-A84ABBA864B4	ERS8333553
IMS-10061-CVDP-3E1E3008-191F-4C1C-82BC-DF74E1A51B29	ERS8315869
IMS-10013-CVDP-9DD06AD8-5C1D-416F-8F9E-6852BF3DFEE1	ERS8336022
IMS-10013-CVDP-D1384F10-8500-46FE-BBFB-585EDA58D68E	ERS8342407
IMS-10209-CVDP-4230CAB6-6B73-440A-A13C-C3815EF5E955	ERS8331483
IMS-10013-CVDP-9474DFAB-8C3B-411E-BCBC-9CC25025589F	ERS8342381
IMS-10013-CVDP-77A7B93E-DFA5-4169-A312-C3A7D7369B75	ERS8342362
IMS-10013-CVDP-D0E44FBF-4217-4B37-9B67-A4DF554751AA	ERS8342275
IMS-10103-CVDP-B2FBD7AC-63F0-48D7-B53E-AC486403A8B9	ERS8315888
IMS-10013-CVDP-029B0A73-17BA-459D-874C-811C8D2B410C	ERS8342238
IMS-10013-CVDP-4E113459-4B5B-4011-9040-C3E0D898DA9D	ERS8330000
IMS-10103-CVDP-19BC139D-A6D3-434A-8C99-719D1AF3ADDA	ERS8739027
IMS-10013-CVDP-34E35578-427B-4321-BB5E-39E6AE2F169D	ERS8548231
IMS-10013-CVDP-5B08EA16-DADB-41A0-AA3B-B1692887305F	ERS8329914
IMS-10061-CVDP-36521F54-689A-41EB-8D41-6E530BE292E1	ERS8324661
IMS-10013-CVDP-E684D464-FE40-4E30-A92D-3D4FC15E942A	ERS8353743
IMS-10004-CVDP-569C839B-C78B-4427-9074-11BA0A0BAAD7	ERS8870706
IMS-10103-CVDP-AB0EA325-82D6-4576-B660-10FA8852A4C4	ERS8739045
IMS-10103-CVDP-D5EBA5B5-5919-4013-A704-C166CF98A975	ERS8333524
IMS-10103-CVDP-C88F476E-9CC4-48FF-B2AE-4EADF98E3F8B	ERS8333527
IMS-10150-CVDP-20AA8C20-CAC1-4FE3-B683-DDD97B7FFACE	ERS8350514
IMS-10122-CVDP-C06FF609-C94F-430A-AAED-7EB2EE29885C	ERS17888972
IMS-10122-CVDP-B4F3A6AA-2685-4833-9932-45C8C658B8A9	ERS17888981
IMS-10122-CVDP-8D8E3A3C-E4D8-4753-AAB0-3C4EA952CCC3	ERS17888968
IMS-10122-CVDP-89F95491-5764-4DA6-80A7-D676DBA13381	ERS17888983
IMS-10122-CVDP-4F16FC93-E71E-4828-A9AA-0660B49F238C	ERS17888982
IMS-10122-CVDP-40311A6A-C06A-4C9E-BEAC-C09B1A1AAC8E	ERS17888975
IMS-10122-CVDP-296E2156-60E8-44D4-A805-1468286EB8A0	ERS17888973
IMS-10122-CVDP-22F7D10B-6DEB-435B-80BC-29012BD00487	ERS17888980
IMS-10122-CVDP-1D5FA331-E4CD-4AF5-846C-433EDD01CDDC	ERS17888977
IMS-10122-CVDP-098ED111-19BF-420C-8404-92C76F7461EB	ERS17888970
IMS-10122-CVDP-08EFF05C-10C4-4917-BCA4-71FA22F86425	ERS17888969
IMS-10122-CVDP-04D14D94-FE67-45E4-8CDF-3DEE540E45CB	ERS17888979
IMS-10122-CVDP-047A6BFA-3051-4919-9B91-98975B0F78C6	ERS17888978
IMS-10122-CVDP-FF737CFE-615E-4378-B67E-942FF7C66C71	ERS17888976
IMS-10122-CVDP-FB123656-5249-41BB-BD9F-4CE683C517D9	ERS17888971
IMS-10338-CVDP-140E59D4-A773-4A47-AA27-30550BA36BEF	ERS8338833
IMS-10013-CVDP-80576B58-ED60-4224-B3F4-4D4CBA97E762	ERS8336081
IMS-10013-CVDP-F410707F-EA97-4E8D-B166-FA7083EF9563	ERS8871126
IMS-10594-CVDP-2145C3D2-8AFC-402D-B1E1-CB7DDCA678E2	ERS8733549
IMS-10594-CVDP-B0D063A3-A46C-4AE6-9656-0ECBDBED7518	ERS8733526
IMS-10594-CVDP-D058D007-32A2-42BD-8C4D-9B48760CA595	ERS8478886
IMS-10338-CVDP-41210C08-E0FE-4E53-A7F3-5693512D5F14	ERS8730724
IMS-10013-CVDP-FAD3B7A0-2D80-4CA6-AAC4-FB04ED375994	ERS8321313
USA/NY-CDC-FG-118502/2021|OK209159.1|2021-09-07		OK209159.1
USA/NY-PV40093/2021|ON196656.1|2021-09-08		ON196656.1
AUSTRIA/TYROLPATH00000591/2021|EPI_ISL_8765469|2021-10			EPI_ISL_8765469
